# Supplementary material for: Magnetically Separable Chiral Poly(ionic liquid) Microcapsules Prepared Using Oil-in-Oil Emulsions
Source: Polymers (Basel). 2024 Sep 26;16(19):2728. doi: 10.3390/polym16192728 (PMC11478766; doi:10.3390/polym16192728)
Supplement: Supplementary file 1 [file polymers-16-02728-s001.zip]

Archive with 1 entries (1 files):
- polymers-3160135-supplementary.pdf
